# Supplementary material for: Isogenic models of hypertrophic cardiomyopathy unveil differential phenotypes and mechanism-driven therapeutics
Source: J Mol Cell Cardiol. 2020 Aug;145:43–53. doi: 10.1016/j.yjmcc.2020.06.003 (PMC7487780; doi:10.1016/j.yjmcc.2020.06.003)
Supplement: Supplementary Table 1 — Primers used for PCR genotyping and Sanger sequencing genome-edited hiPSCs. [file mmc3.xlsx]

## Sheet: Sheet1
	Genotyping PCR #	Primer name	Primer sequence 5' -> 3'	Product (Kb)		Supplementary Table 1 – Primers used for PCR genotyping and Sanger sequencing genome-edited hiPSCs
	Figure S1A,B - 1	MYH7_left arm_FWD	TCGGGTGAAAGTGGGCAAT	no band (endogenous)
		Cassette_REV	TTGTACAAGAAAGCTGGGTCT	2.8 (targeted)
				0.8 (edited)
	Figure S1A,B - 2	EF1α promoter_REV	CGAATCTGGTGGCACCTT	no band (endogenous)
		PolyA_REV	TGAGTTTGGACAAACCACAAC	1.5 (targeted)
				no band (edited)
	Figure S1D,E - 3	ACTC1_left arm_FWD	CACCTGACCCTCTTGTTCGA	no band (endogenous)
		Cassette_REV	ACGCAGACTATCTTTCTAGGGTTAA	1.6 (targeted)
				no band (edited)
	Figure S1D,E - 4	ACTC1_left arm2_FWD	GGTGATGAAGCCCAGAGCAA	1.1 (endogenous)
		ACTC1_right arm_REV	GTGGTGACAAAGGAGTAGCC	no band (targeted)
				1.1 (edited)
	Figure 1B	AAVS1_left arm_FWD	TCCCCTCTTCCGATGTTGAG	no band (untargeted)
	(5' Genotyping)	CAG promoter_REV	TGGGCTATGAACTAATGACCCCG	1.2 (edited)
	Figure 1C	PuroR_FWD	AGCGTATTCAACAAGGGGCT	no band (untargeted)
	(3' Genotyping)	AAVS1_right arm_REV	ACCCCGAAGAGTGAGTTTGCC	1.2 (edited)
	All reactions were performed at Tm = 64°C
