# Supplementary material for: Isogenic models of hypertrophic cardiomyopathy unveil differential phenotypes and mechanism-driven therapeutics
Source: J Mol Cell Cardiol. 2020 Aug;145:43–53. doi: 10.1016/j.yjmcc.2020.06.003 (PMC7487780; doi:10.1016/j.yjmcc.2020.06.003)
Supplement: Supplementary Table 2 — Taqman® (Applied Biosystems) probes used for qRT-PCR. [file mmc4.xlsx]

## Sheet: Sheet1
	Gene of interest	Taqman probe ID		Supplementary Table 2 - Taqman® (Applied Biosystems) probes used for qRT-PCR.
	TNNT2	Hs00165960_m1
	SERCA2 (ATP2A)	Hs00544877_m1
	SLC8A1	Hs01062258_m1
	CACNA1C	Hs00167681_m1
	SCN5A	Hs00165693_m1
	CALM1	Hs00300085_s1
	CASQ2	Hs00154286_m1
	TRDN	Hs00952568_m1
	CAMK2D	Hs00943550_m1
	PLN	Hs01848144_s1
	IRF8	Hs00175238_m1
